# Supplementary material for: Near-infrared spectroscopy of the placenta for monitoring fetal oxygenation during labour
Source: PLoS One. 2020 Apr 16;15(4):e0231461. doi: 10.1371/journal.pone.0231461 (PMC7162483; doi:10.1371/journal.pone.0231461)
Supplement: S1 Data — (XLSX) [file pone.0231461.s001.xlsx]

## Sheet: Sheet1
	Age	Bishop score at admission	gest. age	height	preconception weight	weight at birth	preconception BMI	BMI at birth	smoking status	concurrent diseases	no of births	complications in previous pregnancies	complications in current pregnancy	hospitalisation in current pregnancy	therapy in current pregnancy	anomalies in current pregnancy	suspected IUGR	placental anomalies	amniotic fluid anomalies	location of placenta	S1: d1	S1: d2	SRM/amniotomy	amniotic fluid	admission CTG	therapy during labour	duration of labour (h)	low variability	Other
2	32	5	40.5	166	57	70	20.7	25.4	0	0	1	0	0	0	Tamiflu	0	0	0	0	ant	16	33	A	milky	N	Oxt, epidural, Spasmex, antibiotic	7	0
4	28	4	40.0	177	91	104	29.0	33.2	0	0	2	0	0	0	0	0	0	0	0	ant	22	52	A	milky	N	Oxt	5	0
5	28	7	40.0	170	64	78	22.1	27.0	0	0	2	0	anemia (Hb 108), syncopes, symphisiolysis, diastasis	0	FA, IS	0	0	0	0	ant	5	26	A	milky	N	Oxt, NO, pethidine	1.5	0
7	25	9	40.0	165	63	84	23.1	30.9	1	0	1	0	gest. DM without treatment	0	FA	0	0	0	0	ant	17	38	A	milky	N	NO, Ultiva	3	0
8	26	3	41.4	159	51	61	20.2	24.1	0	0	1	0	anemia (Hb 109)	0	IS, trospium chloride (Spasmex), lactic acid (Vagisan)	0	0	0	0	ant	15	27	A	meconium	N	Oxt, epidural, NO, Spasmex	4	0
10	48	5	40.4	169	59	71	20.7	24.9	0	0	4	0	anemia (Hb 99)	0	IS, clotrimazole (Canesten)	0	0	0	0	ant	23	45	SRM	milky	N	Oxt, Epidural, NO	2	0
12	31	2	39.1	165	69	81	25.3	29.8	0	0	1	0	0	0	FA	0	0	0	0	ant	16	32	SRM	milky	N	Prostin E2, Oxt, NO	4	1
13	24	5	41.0	164	59	77	21.9	28.6	0	0	1	0	UTI, colpitis	0	antibiotic, IS	0	0	0	0	ant	12	21	A	milky	N	Oxt, epidural, NO, Spasmex	7	0
14	36	5	41.3	168	92	104	32.6	36.8	0	0	1	0	0	0	FA, IS	0	0	0	0	fundus	20	40	A	meconium	pathological	Oxt, epidural	6	0
16	37	1	39.4	161	105	108	40.5	41.7	0	0	3	0	bleeding since 16 w.g.	0	FA, IS, progesterone supplements, Buscopan	0	0	0	0	ant	18	40	SRM	milky	N	Prostin E2, NO, pethidine, antibiotic	2	0
17	24	10	39.6	164	52	63	19.3	23.4	0	0	2	0	bleeding in 10. w.g, colpitis	0	IS, progesterone supplements	0	0	0	0	ant	13	31	A	milky	N	Oxt, epidural	0.75	0
18	33	5	41.2	163		95		35	0	asthma without th	3	0	shin celulitis with absces formation	0	FA, antibiotic	0	0	0	0	ant	26	40	A	milky	N	Oxt, NO	5	0
20	36	9	40.2	165	55	72	20.2	26.4	0	submucous myomas	1	hydrops fetalis, trisomy 21	gest. DM on diet	0	FA, IS	0	0	0	0	ant	22	50	SRM	milky	N	Oxt, Ultiva	6.5	0
22	29	10	38.6	168	58	74	20.5	26.2	0	0	2	0	gest. DM on diet	0	FA, IS	0	0	0	0	ant	15	30	A		N	0	1	0
23	32	9	39.5	164	74	80	27.5	29.7	0	0	3	0	gest. DM on diet	0	FA, IS	0	0	0	0	ant	15	30	A	milky	N	NO, antibiotic	2	0
24	18	4	40.1	157	77	100	31.2	40.6	0	0	1	0	gest. DM on diet	0	0	0	0	0	0	ant	20	42	A	milky	N	Oxt, epidural	9	0
25	37	7	40.1	166	66	87	24.0	31.6	0	0	2	0	colpitis	0	FA, IS, myconazole (Gynodactarin)	0	0	0	0	fundus	22	47	A	milky	N	Ultiva	3	0
26	21	5	40.0	165	56	74	20.6	27.2	0	policystic kidney	2	0	colpitis	0	FA, Gynodactarin	0	0	0	0	ant	10	35	A	meconium	N	Oxt	0.5	0
27	41	6	40.3	164	60	78	22.3	29.0	1	0	3	0	genital arbuncle	0	FA, IS, antibiotic	0	0	0	0	ant	17	40	A	milky	N	Oxt, NO	2	0
28	23	8	39.0	168	53	68	18.8	24.1	0	0	1	0	0	0	FA, IS	0	0	0	0	fundus	25	55	SRM			Oxt, Spasmex	3.5	0
29	35	7	40.4	170	77	89	26.6	30.8	0	0	2	0	UTI, colpitis	0	FA, antibiotic, Gynodactarin	0	0	0	0	ant	23	37	SRM	milky	N	Oxt, Ultiva, Spasmex	2	0
30	35	5	40.5	169		73		25.6	0	0	1	0	anemia (Hb 99), LGA	0	FA, IS	0	0	0	0	fundus	17	30	A	clear	N	Oxt, NO, epidural	6.3	0
31	35	3	41.0	173	64	77	21.4	25.7	0	0	1	0	Gest. thrombocytopenia	0	FA, IS	0	0	0	0	ant	15	32	A	milky	N	Oxt, Ultiva	6	0
32	33	6	41.1	170	59	80	20.4	27.7	0	0	2	0	UTI	0	antibiotic	0	0	0	0	ant	13	35	A	milky	N	Oxt, NO	4	0
33	29	10	39.3	166	77	86	27.9	31.2	1	gallbladder stones	4	0	gallbladder stone attack	0	Fe, Spasmex, Buscopan	0	0	0	0	ant	10	30	A	milky	N	Oxt	0.25	0
34	26	7	38.4	162	70	82	26.7	31.2	0	0	2	0	anemia (Hb 107)	0	FA, IS	0	0	0	0	ant	13	38	A	milky	N	Oxt, pethidine, NO, Spasmex	2.5	0
35	27	3	41.2	172	80	94	27.0	31.8	0	0	1	0	torsion of ovary	1	LPSC, FA, laxative	0	0	0	0	ant	20	40	A	milky	N	Oxt, Ultiva, Spasmex, NO	6	0
36	38	2	40.3	179	75	85	23.4	26.5	1	0	6	0	gest. DM on diet, bleeding in 10, 40 w.g, anemia (Hb 109)	0	antibiotic	0	0	0	0	fundus	15	60	A	milky	N	Oxt, NO	0.75	0
37	23	10	39.0	175	63.8	78	20.8	25.5	0	0	2	polyhydramnios, recurrent UTIs	anemia (Hb 108), proteinuria	0	FA, IS	0	0	0	0	ant	10	35	A	milky	N	NO, epidural, antibiotic	2	0
38	31	5	39.2	163	57	64	21.5	24.1	0	0	2	0	anemia (Hb 104), SGA	0	IS	0	0	0	0	ant	8	20	SRM	milky	N	Oxt, NO, epidural, antibiotic	4	1
39	27	8	39.0	161	70	71	27.0	27.4	0	0	2	0	0	0	FA, IS	0	0	0	0	fundus	14	40	SRM	milky	N	Oxt, NO, pethidine, oxygen	2	0
41	28	9	41.0	170	68	81	23.5	28.0	0	0	2	0	anemia (Hb 107)	0	FA, IS	0	0	0	0	ant	17	42	A	milky	N	Oxt, NO, pethidine	2.5	0
42	22	4	39.2	176	59	72	19.0	23.2	0	0	1	0	bleeding in 5 w.g.	0	FA, IS, progesterone supplements, Buscopan	0	0	0	0	ant	12	32	A	milky	N	Oxt, NO, epidural, antibiotic	4	0
43	28	5	41.0	170	72	80	24.9	27.7	0	0	2	0	enlarged nuchal translucency, chorionic biopsy: normal kariotype	0	FA	0	0	0	0	ant	17	36	A	milky	N	Oxt	1	0
44	30	8	39.4	170	60	74	20.8	25.6	0	0	1	0	0	0	FA, IS	0	0	0	0	ant	6	26	SRM	milky	N	Oxt, NO, epidural	6	0
45	36	6	39.5	163	57	64	21.5	24.1	0	0	1	0	1. trimester bleeding, car accident, sinusitis	1	FK, gestageni, atb	0	0	0	0	ant	17	37	A	milky	N	Oxt, epidural	5	0
46	28	5	38.6	158	61	75	24.4	30.0	0	0	2	0	0	0	FA	0	0	0	0	ant	12	30	A	milky	N	Oxt, epidural, NO	3	0
48	39	7	40.4	162	50	63	19.1	24.0	0	migraine	2	0	0	0	FA, progesterone supplements	0	0	0	0	ant	7	20	A	milky	N	NO, antibiotic	1.5	0
49	23	6	41.0	162	56	74	21.3	28.2	0	0	1	0	0	0	0	0	0	0	0	ant	13	50	A	milky	N	Oxt, NO, epidural	5	0
50	31	9	38.6	170	60	72	20.8	24.9	0	recurrent spontaneous miscarriages	1	0	colpitis, anemia (Hb 110)	0	antimycotics, lactic acid, IS, Aspirin	0	0	0	0	ant	7	20	A	milky	suspicious	Oxt, NO, oxygen	4	0
51	36	10	39.4	167	62	78	22.2	28.0	0	0	3	0	anemia (Hb 110)	0	IS	0	0	0	0	ant	5	30	A	meconium	N	NO	1.25	0
53	34	5	40.5	170	64	82	22.1	28.4	0	0	1	0	0	0	progesterone supplements	0	0	0	0	fundus	19	34	A	milky	N	Oxt, epidural, Spasmex, antibiotic	4.5	1	FBS at 13.08: pH = 7.078, BE -16
54	35	10	40.4	169	58	80	20.3	28.0	0	migraine	1	0	congestive pelvic syndrome	1	FA, Spasmex	0	0	0	0	ant	9	30	SRM	milky	N	epidural, antibiotic	5	0
