# Supplementary material for: Near-infrared spectroscopy of the placenta for monitoring fetal oxygenation during labour
Source: PLoS One. 2020 Apr 16;15(4):e0231461. doi: 10.1371/journal.pone.0231461 (PMC7162483; doi:10.1371/journal.pone.0231461)
Supplement: S2 Data — (XLSX) [file pone.0231461.s002.xlsx]

## Sheet: Legend
PROSTIN E2
0	No
1	Yes
MECONIUM STAINED AMNIOTIC FLUID
0	No
1	Yes
SYMBOL	MEANING
0	= before contraction
1	= with contraction
2	= after contraction
3	= not possible to define relationship with contraction
4	=15-60 seconds
5	= 61-120 seconds
6	= 121-180 seconds
OPERATIVE END OF LABOUR DUE TO FETAL DISTRESS
0	No
1	Yes
CTG FIGO
1	Normal
2	Suspicious
3	Pathologic
CTG NICE
1	Normal
2	Suspicious
3	Abnormal
CTG 3 tier
1	Category I
2	Category II
3	Category III
CTG 5 tier
1	Green
2	Blue
3	Yellow
4	Orange
5	Red
Colour	In final hour

## Sheet: PATIENT 1
RISE IN SATURATION					DESATURATION							CTG							FIGO	NICE	ACOG - NIHC (3 tier)	NIHC (5 tier)		Type of delivery		pH (A), BE (A)	pH (V), BE (V)		Apgar
TIME OF EVENT	RELATIONSHIP WITH CONTRACTION	DURATION	VALUE OF CHANGE		TIME OF EVENT	RELATIONSHIP WITH CONTRACTION	DURATION	VALUE OF CHANGE	VELOCITY OF DESATURATION	VELOCITY OF RESATURATION		TIME OF EVENT	EVENT	DURATION (sec)	VALUE OF CHANGE	No. accelerations	No.decelerations		Suspicious	Suspicious	Category II	Yellow		CS urg (CPD + susp. CTG)		/	/		9 9
10:17:00	2	5	5		12:01:00	1	5	6	-3	2		11:01:00	early dec	60	15	47	11
10:30:00	0	4	4		12:06:00	1	4	5	-4	3		11:09:00	early dec	70	25	11	5		Mild bradycardia
10:36:00	1	5	4		12:21:00	1,2,3	6	7	-2	6		12:00:00	variab dec	90	55											Laboratory non working)
11:41:00	2	6	4		13:13:00	2	4	14	-7	8		14:25:00	early dec	30	35
11:52:00	2	6	4		13:20:00	1	5	5	-1	1		14:41:00	early dec	30	32
11:56:00	2	5	5		13:56:00	0	4	4	-3	2		16:08:00	variab dec	25	25
12:07:00	1	4	11		14:03:00	2	6	6	-4	5		16:47:00	variab dec	60	52
13:58:00	0	4	4		14:27:00	2	4	3	-2	2		16:56:00	variab dec	35	70
14:11:00	1	6	6		14:54:00	1	5	4	-2	1		16:59:00	variab dec	40	52
14:24:00	0	5	4		15:07:00	2	6	10	-7	9		17:00:00	prolonged dec	121	50
15:11:00	1, 2, 0	4	26		15:10:00	0	4	7	-1	12		17:03:00	variab dec	40	42
15:32:00	1	5	4		15:47:00	2/0	4	5	-2	2		AVERAGE:		54.6	41.18
					15:53:00	2	5	6	-3	6		AVERAGE:		59	53.2
					16:01:00	2	6	12	-11	10
Total no. of events: 12	Median: 1	Median: 5	Average: 6.75		16:05:00	3	4	21	-11	14		11:19:00	acceleration	45	20
	Average: 1.07	Average: 4.92			16:09:00	1	4	6	-5	4		11:40:00	acceleration	60	30
					17:02:00	1	5	6	-2	1		11:50:00	acceleration	60	25
					17:04:00	0	6	6	-4	1		11:56:00	acceleration	90	30
												11:59:00	acceleration	60	45
Final hour of labour: 0												11:24:00	acceleration	20	25
					Total no. of events: 18	Median: 1	Median: 5	Average: 7.39	Average: -4.11	Average: 4.94		12:59:00	acceleration	30	15
						Average: 1.38	Average: 4.83					13:05:00	acceleration	110	40
												13:16:00	acceleration	20	20
												13:17:00	acceleration	20	20
					Final hour of labour: 2	Median: 0.5	Median: 5.5	Average: 6	Average: -3	Average: 1		13:25:00	acceleration	20	17
						Average: 0.5	Average: 5.6					13:31:00	acceleration	30	18
												13:36:00	acceleration	70	20
												13:50:00	acceleration	30	22
												13:52:00	acceleration	30	25
												13:57:00	acceleration	80	35
												13:58:00	acceleration	50	35
												14:00:00	acceleration	125	40
												14:05:00	acceleration	60	35
												14:06:00	acceleration	65	40
												14:07:00	acceleration	75	30
												14:10:00	acceleration	60	36
												14:15:00	acceleration	20	15
												14:18:00	acceleration	45	17
												14:25:00	acceleration	50	30
												14:46:00	acceleration	30	45
												15:11:00	acceleration	90	25
												15:13:00	acceleration	60	25
												15:16:00	acceleration	100	37
												15:30:00	acceleration	50	20
												15:50:00	acceleration	55	22
												15:54:00	acceleration	60	20
												16:03:00	acceleration	45	27
												16:11:00	acceleration	55	22
												16:14:00	acceleration	50	28
												16:29:00	acceleration ?	55	30
												16:30:00	acceleration ?	45	34
												16:35:00	acceleration ?	70	32
												16:43:00	acceleration	40	18
												16:45:00	acceleration ?	30	20
												16:46:00	acceleration ?	45	23
												16:45:00	acceleration	20	25
												16:55:00	acceleration	30	32
												16:56:00	acceleration	25	27
												17:04:00	acceleration	60	43
												17:08:00	acceleration	60	23
												17:19:00	acceleration	65	32
												AVERAGE:		52.45	27.55
												AVERAGE:		44.55	28.09
												15.30-15.50	variability < 5
												15:40-16:30	mild bradycardia
												Tachysystoly: 16:45, 15:10

## Sheet: PATIENT 2
RISE IN SATURATION					DESATURATION							CTG							FIGO	NICE	ACOG - NIHC (3 tier)	NIHC (5 tier)		Type of delivery		pH (A), BE (A)	pH (V), BE (V)		Apgar
TIME OF EVENT	RELATIONSHIP WITH CONTRACTION	DURATION	VALUE OF CHANGE		TIME OF EVENT	RELATIONSHIP WITH CONTRACTION	DURATION	VALUE OF CHANGE	VELOCITY OF DESATURATION	VELOCITY OF RESATURATION		TIME OF EVENT	EVENT	DURATION (sec)	VALUE OF CHANGE	No. accelerations	No.decelerations		Pathologic	Abnormal	Category II	Green		CS urg (CPD)		7.34 (-2.5)	7.37 (-2.5)		9 9
/					/							11:40:00	early dec	90	25	14	7
												12:15:00	prolonged dec	300	53	0	4		Prolonged deceleration > 5min			(prolonged decelerations are not recurrent)
												13:00:00	prolonged dec	245	67
Total no. of events: 0					Total no. of events: 0							13:34:00	early dec	40	57
												13:51:00	early dec	25	35
												13:53:00	early dec	28	23
												14:04:00	variab. dec	20	33
Final hour of labour: 0					Final hour of labour: 0							AVERAGE:		106.86	41.86
												AVERAGE:		28.25	37
												11:11:00	acceleration	50	18
												11:12:00	acceleration	55	30
												11:13:00	acceleration	45	22
												11:15:00	acceleration	40	20
												11:29:00	acceleration	40	17
												11:52:00	acceleration	25	25
												12:06:00	acceleration	45	28
												12:08:00	acceleration	35	25
												12:10:00	acceleration	50	16
												12:33:00	acceleration	80	27
												12:35:00	acceleration	40	29
												12:40:00	acceleration	50	27
												12:41:00	acceleration	25	28
												12:53:00	acceleration	25	31
												AVERAGE:		43.21	24.5
												AVERAGE:		0	0
												12:53 - 13:01	Enlarged variability	245	67
												Tachysystoly: 10:25, 11:10, 11:35, 11:55, 12:15, 12:35, 12:55, 13:15, 13:50

## Sheet: PATIENT 3
RISE IN SATURATION				DESATURATION
TIME OF EVENT	RELATIONSHIP WITH CONTRACTION	DURATION		TIME OF EVENT	RELATIONSHIP WITH CONTRACTION	DURATION
Recording exclued due to non-matching signal data

## Sheet: PATIENT 4
RISE IN SATURATION					DESATURATION							CTG							FIGO	NICE	ACOG - NIHC (3 tier)	NIHC (5 tier)		Type of delivery		pH (A), BE (A)	pH (V), BE (V)		Apgar
TIME OF EVENT	RELATIONSHIP WITH CONTRACTION	DURATION	VALUE OF CHANGE		TIME OF EVENT	RELATIONSHIP WITH CONTRACTION	DURATION	VALUE OF CHANGE	VELOCITY OF DESATURATION	VELOCITY OF RESATURATION		TIME OF EVENT	EVENT	DURATION (sec)	VALUE OF CHANGE	No. accelerations	No.decelerations		Suspicious	Normal	Category II	Green		vag		7.34 (-4.1)	7.40 (-1.6)		10 10
10:20:00	0	4	6		09:43:00	0.1	5	4	-1	1		08:54:00	early dec	40	22	5	28
10:23:00	2	4	3		10:01:00	0	4	3	-3	2		09:26:00	early dec	50	24	1	1		Recurrent early dec
10:24:00	0	4	5		10:12:00	2	4	64	-43	67		09:56:00	early dec	55	29
10:27:00	0	4	8		10:15:00	3	5	33	-23	32		10:06:00	variab dec	35	50
10:32:00	2	4	7		10:56:00	2	5	4	-1	1		10:10:00	early dec	55	20
10:34:00	0	4	5		10:59:00	3	5	3	-1	1		10:14:00	early dec	50	15
10:43:00	0	4	1									10:17:00	early dec	90	32
10:47:00	0	5	8									10:21:00	early dec	75	58
14:00:00	3	4	4		Total no. of events: 6	Median: 2	Median: 5	Average: 18.5	Average: -12	Average: 17.33		10:25:00	early dec	55	45
						Average: 1.57	Average: 4.67					10:28:00	early dec	40	55
												10:31:00	early dec	35	62
Total no. of events: 9	Median: 0	Median: 4	Average: 5.22									10:34:00	early dec	55	35
	Average 0.78	Average: 4.11										10:37:00	early dec	58	45
					Final hour of labour: 0							10:40:00	early dec	60	70
												10:44:00	early dec	40	50
												10:47:00	early dec	90	45
Final hour of labour: 1	Median: 3	Median: 4	Average: 4									10:49:00	early dec	60	40
	Average: 3	Average: 4.11										10:52:00	early dec	115	32
												10:55:00	early dec	75	53
												10:57:00	early dec	45	25
												11:05:00	early dec	65	32
												11:08:00	early dec	68	22
												11:16:00	early dec	55	17
												11:57:00	early dec	45	42
												11:59:00	early dec	118	35
												12:02:00	variab dec	47	74
												12:36:00	early dec	30	28
												13:19:00	variab dec	40	21
												AVERAGE:		58.79	38.5
												AVERAGE:		40	21
												08:34:00	acceleration	45	19
												08:39:00	acceleration	50	16
												09:09:00	acceleration	55	15
												10:05:00	acceleration	15	16
												13:13:00	acceleration	118	30
												AVERAGE:		56.6	19.2
												AVERAGE:		118	30

## Sheet: PATIENT 5
RISE IN SATURATION					DESATURATION							CTG							FIGO	NICE	ACOG - NIHC (3 tier)	NIHC (5 tier)		Type of delivery		pH (A), BE (A)	pH (V), BE (V)		Apgar
TIME OF EVENT	RELATIONSHIP WITH CONTRACTION	DURATION	VALUE OF CHANGE		TIME OF EVENT	RELATIONSHIP WITH CONTRACTION	DURATION	VALUE OF CHANGE	VELOCITY OF DESATURATION	VELOCITY OF RESATURATION		TIME OF EVENT	EVENT	DURATION (sec)	VALUE OF CHANGE	No. accelerations	No.decelerations		Normal	Normal	Category II	Green		vag		7.19 (-7.7)	7.33 (-7.2)		9 9
11:27:00	2	4	5		11:33:00	0	4	7	-3	3		11:26:00	variab dec	30	64	7	3
11:28:00	3	4	5		11:45:00	2	4	4	-2	2		11:35:00	variab dec	88	35	2	1		No recurrent dec
11:37:00	2	5	15		11:51:00	2	4	5	-4	3		12:42:00	prolonged dec	122	37
11:41:00	2	4	8		11:54:00	2	6	6	-1	2		AVERAGE:		80	45.33
11:47:00	2	4	3		11:59:00	2	6	13	-3	3		AVERAGE:		122	37
11:50:00	1	4	4		12:04:00	1	5	7	-2	2
12:12:00	1	5	4		12:14:00	1	5	4	-2	3		11:23:00	acceleration	250	42
					12:18:00	1	5	8	-3	2		11:30:00	acceleration	90	36
					12:20:00	1	5	7	-2	2		11:40:00	acceleration	62	28
Total no. of events: 7	Median: 2	Median: 4	Average: 6.29		12:23:00	1	6	6	-2	2		11:44	acceleration	15	15
	Average: 1.86	Average: 4.29			12:27:00	1	4	4	-1	2		11:53:00	acceleration	25	29
					12:29:00	1	6	5	-1.5	2.5		12:00:00	acceleration	200	42
					12:32:00	1	5	5	-2	2		12:03:00	acceleration	35	25
					12:35:00	2	5	4	-2	2		AVERAGE:		96.71	31
Final hour of labour: 1	Median: 1	Median: 5	Average: 4		12:38:00	2	5	4	-1	2		AVERAGE:		117.5	33.5
	Average: 1	Average: 5			12:41:00	2	5	6	-2	1
					12:43:00	2	6	8	-3	3		12:30-12:50	Enlarged variability
					12:45:00	2	5	4	-1	2
					12:48:00	2	5	3	-3	1
					12:51:00	2	6	6	-3	2
					12:53:00	3	6	5	-2	1
					Total no. of events: 21	Median: 2	Median: 5	Average: 5.76	Average: -2.17	Average: 2.12
						Average: 1.57	Average: 5.14
					Final hour of labour: 16	Median: 1.5	Median: 5	Average: 5.38	Average: -2.03	Average: 1.97
						Average: 1.56	Average: 5.25

## Sheet: PATIENT 6
RISE IN SATURATION					DESATURATION							CTG
TIME OF EVENT	RELATIONSHIP WITH CONTRACTION	DURATION	VALUE OF CHANGE		TIME OF EVENT	RELATIONSHIP WITH CONTRACTION	DURATION	VALUE OF CHANGE	VELOCITY OF DESATURATION	VELOCITY OF RESATURATION		TIME OF EVENT	EVENT
												11:54:00	atyp variab dec
OLIGOHYDRAMNIOS - recording excluded												11:57:00	variab dec
												12:00:00	variab dec
												12:04:00	atyp variab dec
												12:20:00	variab dec
												12:53:00	atyp variab dec
												12:58:00	variab dec
												13:03:00	variab dec
												13:09:00	variab dec
												13:15:00	atyp variab dec
												13:22:00	atyp variab dec
												13:25:00	variab dec
												15:33:00	prolonged dec
												16:56:00	atyp variab dec
												17:01:00	early dec
												17:03:00	early dec
												17:04:00	early dec
												17:09:00	variab dec
												17:13:00	early dec
												17:16:00	early dec
												17:21:00	early dec
												17:25:00	early dec
												17:30:00	early dec
												17:33:00	early dec
												17:37:00	early dec
												17:39:00	early dec
												17:45:00	early dec
												17:53:00	early dec
												17:55:00	early dec
												17:56:00	early dec
												17:58:00	early dec
												18:00:00	early dec
												18:01:00	early dec
												18:03:00	early dec
												18:04:00	early dec
												18:06:00	early dec
												18:08:00	early dec
												18:10:00	early dec
												18:17:00	variab dec
												18:19:00	early dec
												18:21:00	early dec
												18:23:00	early dec
												18:24:00	early dec
												18:26:00	early dec
												18:27:00	early dec
												18:29:00	early dec
												18:35:00	early dec
												18:00:00	early dec
												18:36:00	early dec
												18:41:00	early dec
												18:44:00	early dec
												18:46:00	early dec
												18:48:00	early dec
												18:50:00	early dec
												18:51:00	early dec
												18:54:00	early dec
												18:56:00	early dec
												18:58:00	early dec
												19:00:00	variab dec
												19:03:00	variab dec
												19:04:00	variab dec
												19:06:00	atyp variab dec
												19:08:00	variab dec
												19:09:00	atyp variab dec

## Sheet: PATIENT 7
RISE IN SATURATION					DESATURATION							CTG							FIGO	NICE	ACOG - NIHC (3 tier)	NIHC (5 tier)		Type of delivery		pH (A), BE (A)	pH (V), BE (V)		Apgar
TIME OF EVENT	RELATIONSHIP WITH CONTRACTION	DURATION	VALUE OF CHANGE		TIME OF EVENT	RELATIONSHIP WITH CONTRACTION	DURATION	VALUE OF CHANGE	VELOCITY OF DESATURATION	VELOCITY OF RESATURATION		TIME OF EVENT	EVENT	DURATION (sec)	VALUE OF CHANGE	No. accelerations	No.decelerations		Suspicious	Abnormal	Category II	Green		vag		7.21 (-6.7)	7.34 (-5.8)		9 9
09:30:00	1	4	13		09:04:00	1	5	4	-3	3		09:04:00	variab dec	55	30	5	17
09:33:00	1	4	14		09:05:00	2	4	14	-5	5		09:14:00	variab dec	50	30	2	6		Recurrent variable dec	Variable dec > 90 min		Mild variable dec
09:36:00	1	4	15		09:09:00	0	4	8	-4	15		09:19:00	prolonged dec	121	40					Prolonged dec > 3 min
09:39:00	2	4	8		09:17:00	1	4	54	-54	26		09:24:00	variab dec	110	40
09:42:00	2	5	13		09:20:00	1	4	27	-24	24		09:30:00	variab dec	65	65
09:45:00	2	4	10		09:23:00	1	4	19	-19	4		09:33:00	variab dec	45	20
09:51:00	2	4	9		10:35:00	0.2	6+	4	-1	1		09:36:00	atypical variab dec	120	42
09:55:00	2	5	15									09:40:00	variab dec	44	60
09:59:00	2	5	9									09:45:00	variab dec	35	35
10:03:00	1	4	14		Total no. of events: 7	Median: 1	Median: 4	Average: 18.57	Average: -15.71	Average: 11.14		09:50:00	variab dec	88	28
10:09:00	2	5	10			Average: 1	Average: 4.43					09:54:00	variab dec	90	40
												10:04:00	variab dec	110	42
												10:09:00	prolonged dec	130	50
Total no. of events: 11	Median: 2	Median: 4	Average: 11.82									10:14:00	variab dec	92	43
	Average: 1.64	Average: 4.36			Final hour of labour: 1	Median: 1	Median: 6	Average: 4	Average: -1	Average: 1		10:26:00	variab dec	60	32
						Average: 1	Average: 6					10:30:00	variab dec	62	23
												10:33:00	prolonged dec	270	40
Final hour of labour: 3	Median: 2	Median: 5	Average: 11									AVERAGE:		91.0	38.82
	Average: 1.67	Average: 4.67										AVERAGE:		120.67	38.33
												08:59:00	acceleration	200	50
												09:09:00	acceleration	120	46
												09:15:00	acceleration	110	38
												10:06:00	acceleration	65	45
												10:41:00	acceleration	118	49
												AVERAGE:		122.6	45.6
												AVERAGE:		91.5	47
												09:15-09:40	enlarged variability

## Sheet: PATIENT 8
RISE IN SATURATION					DESATURATION							CTG								FIGO	NICE	ACOG - NIHC (3 tier)	NIHC (5 tier)		Type of delivery		pH (A), BE (A)	pH (V), BE (V)		Apgar
TIME OF EVENT	RELATIONSHIP WITH CONTRACTION	DURATION	VALUE OF CHANGE		TIME OF EVENT	RELATIONSHIP WITH CONTRACTION	DURATION	VALUE OF CHANGE	VELOCITY OF DESATURATION	VELOCITY OF RESATURATION		TIME OF EVENT	EVENT	DURATION (sec)	VALUE OF CHANGE	No. accelerations	No.decelerations			Suspicious	Normal	Category II	Green		vag		7.18 (-10.2)	7.28 (-6.5)		9 9
12:46:00	1	5	5		14:48:00	1,2,0,1,2	6+	6	-4	7		13:56:00	early dec	100	15	29	50
13:14:00	2	5	4		14:56:00	3	4	9	-7	15		14:01:00	early dec	60	20	0	4			Recurrent early dec
14:52:00	3	4	9		17:28:00	1	4	30	-26	6		14:11:00	early dec	80	26
14:54:00	3	4	12		17:30:00	2	5	31	-29	17		14:20:00	prolonged dec	170	18
14:59:00	3	4	6		17:33:00	0	4	5	-4	4		14:23:00	early dec	115	15
15:00:00	3	4	10		17:41:00	0	4	15	11	-7		14:28:00	early dec	118	23
15:01:00	3	4	4		17:42:00	1	4	27	-16	17		14:30:00	early dec	60	15
17:17:00	2	4	4		17:44:00	1	4	15	-9	8		14:31:00	early dec	70	20
17:48:00	3	4	31		17:45:00	3	4	18	-12	9		14:34:00	early dec	58	23
17:49:00	3	4	68		17:47:00	3	5	15	-8	8		14:35:00	early dec	60	21
												14:37:00	early dec	90	23
												14:39:00	early dec	65	20
Total no. of events: 10	Median: 3	Median: 4	Average: 15.3		Total no. of events: 10	Median: 1	Median: 4	Average: 17.1	Average: -10.4	Average: 8.4		14:41:00	early dec	55	25
	Average: 2.6	Average: 4.2				Average: 1.43	Average: 4.4					15:24:00	early dec	15	30
												15:26:00	early dec	30	15
												15:28:00	early dec	65	21
Final hour of labour: 3	Median: 3	Median: 4	Average: 34.33		Final hour of labour: 8	Median: 1	Median: 4	Average: 19.5	Average: -11.63	Average: 7.75		15:30:00	early dec	60	20
	Average: 2.67	Average: 4				Average: 1.38	Average: 4.25					15:31:00	early dec	75	15
												15:34:00	early dec	30	15
												15:36:00	early dec	40	43
												15:38:00	early dec	35	30
												15:39:00	early dec	90	18
												15:41:00	early dec	110	22
												15:47:00	early dec	88	21
												15:49:00	early dec	60	27
												15:51:00	early dec	88	23
												15:53:00	early dec	90	22
												15:56:00	early dec	88	17
												15:59:00	early dec	62	20
												16:01:00	early dec	35	15
												16:03:00	early dec	55	18
												16:05:00	early dec	35	17
												16:07:00	early dec	65	18
												16:09:00	early dec	58	23
												16:11:00	early dec	55	25
												16:12:00	early dec	90	16
												16:15:00	early dec	65	17
												16:18:00	early dec	40	28
												16:22:00	early dec	62	38
												16:24:00	early dec	90	19
												16:26:00	early dec	30	42
												16:29:00	early dec	115	30
												16:33:00	early dec	70	15
												16:39:00	early dec	32	15
												16:49:00	early dec	60	33
												16:51:00	prolonged dec	175	60
												16:56:00	early dec	88	25
												17:03:00	early dec	30	35
												17:05:00	prolonged dec	121	35
												17:07:00	prolonged dec	121	30
												AVERAGE:		72.38	23.54
												AVERAGE:		90.0	31.25
												12:29:00	acceleration	70	28
												12:32:00	acceleration	20	17
												12:34:00	acceleration	25	23
												12:37:00	acceleration	40	25
												12:42:00	acceleration	65	39
												12:46:00	acceleration	70	30
												12:48:00	acceleration	74	23
												12:53:00	acceleration	60	27
												12:57:00	acceleration	48	30
												13:01:00	acceleration	110	25
												13:03:00	acceleration	90	35
												13:05:00	acceleration	55	34
												13:07:00	acceleration	68	20
												13:10:00	acceleration	40	21
												13:12:00	acceleration	48	20
												13:14:00	acceleration	45	22
												13:16:00	acceleration	60	24
												13:19:00	acceleration	60	27
												13:20:00	acceleration	50	26
												13:22:00	acceleration	75	31
												13:34:00	acceleration	50	27
												13:39:00	acceleration	55	27
												13:40:00	acceleration	135	45
												13:43:00	acceleration	65	38
												13:52:00	acceleration	70	25
												14:44:00	acceleration	30	20
												15:43:00	acceleration	65	26
												16:10:00	acceleration	15	25
												16:34:00	acceleration	30	39
												AVERAGE:		58.21	27.55
												AVERAGE:		/	/
												From 17:26 maternal pulse

## Sheet: PATIENT 9
RISE IN SATURATION				DESATURATION
TIME OF EVENT	RELATIONSHIP WITH CONTRACTION	DURATION		TIME OF EVENT	RELATIONSHIP WITH CONTRACTION	DURATION
Low signal quality - recording excluded

[truncated: 45 more sheets: PATIENT 10, PATIENT 11, PATIENT 12, PATIENT 13, PATIENT 14, PATIENT 15, PATIENT 16, PATIENT 17, PATIENT 18, PATIENT 19, PATIENT 20, PATIENT 21, PATIENT 22, PATIENT 23, PATIENT 24, PATIENT 25, PATIENT 26, PATIENT 27, PATIENT 28, PATIENT 29 …]
