# Supplementary material for: Near-infrared spectroscopy of the placenta for monitoring fetal oxygenation during labour
Source: PLoS One. 2020 Apr 16;15(4):e0231461. doi: 10.1371/journal.pone.0231461 (PMC7162483; doi:10.1371/journal.pone.0231461)
Supplement: S3 Data — (XLSX) [file pone.0231461.s003.xlsx]

## Sheet: Sheet1
NIRS PARAMETRS	Distribution of data	PH < 7.2 (N = 9)	PH > 7.2 (N = 32)	P *			CTG PARAMETRS	Distribution of data	PH < 7.2	PH > 7.2	P *
number of rises in saturation	non- normal (U test used)	median=5 (min-max= 0-21)	1 (0-14)	0.03			number of accelerations	non-normal	16 (2-52)	23 (0-115)	0.41
no of rises in saturation/min	non-normal	0.02 (0-0.1)	0.01 (0-0.11)	0.08			no of accelerations/min	non-normal	0.08 (0.1-0.3)	0.16 (0-0.78)	0.12
duration of rise in saturation - median	non-normal	4.25 (0-5.5)	4 (0-6)	0.15			duration of accelerations	non-normal	53.02 (36.53-96.71)	46.43 (0-122.6)	0.31
duration of rise in saturation - average	non-normal	4.40 (0-5.5)	4 (0-6)	0.11			change in FHR during acceleration	non-normal	24.04 (18-31.41)	25 (0-45.6)	0.47
saturation rise value	non-normal	5.44 (0-15.3)	4 (0-15.36)	0.06			number of accelerations (final hour)	non-normal	1 (0-17)	7 (0-16)	0.07
number of rises in saturation (final hour)	non-normal	1 (0-13)	0 (0-6)	0.08			no of accelerations/min (final hour)	non-normal	0.02 (0-0.28)	0.12 (0-0.27)	0.07
no of rises in saturation/min (final hour)	non-normal	0.02 (0-0.22)	0 (0-0.1)	0.08			duration of accelerations (final hour)	non-normal	29.92 (0-280)	48.15 (0-118)	0.47
duration of rise in saturation (final hour) - median	non-normal	4 (0-5)	0 (0-6)	0.15			change in FHR during acceleration (final hour)	non-normal	23.84 (0-37)	25.4 (0-47)	0.56
duration of rise in saturation (final hour) - average	non-normal	4 (0-5.09)	0 (0-5.33)	0.17			number of decelerations	non-normal	25 (3-91)	10 (0-60)	0.02
saturation rise value (final hour)	non-normal	5 (0-34.33)	0 (0-11.5)	0.05			no decelerations/min	non-normal	0.14 (0.03-0.3)	0.07 (0-0.38)	0.02
number of desaturations	non-normal	9 (2-37)	2 (0-65)	0.001			duration of decelerations	non-normal	70.85 (55.63-81.71)	56.94 (0-265)	0.05
no of desaturations/min	non-normal	0.04 (0.01-0.26)	0.02 (0-0.34)	0.02			change in FHR during deceleration	normal	34.55 ( 9.29)	31.58 (12.41)	0.49
duration of desaturations - median	non-normal	5 (4-5.5)	4.5 (0-6)	0.46			number of decelerations (final hour)	non-normal	7.5 (0-27)	5 (0-27)	0.40
duration of desaturations - average	non-normal	4.66 (2-5.5)	4.5 (0-6)	0.45			number of decelerations/min (final hour)	non-normal	0.13 (0-0.45)	0.08 (0-0.45)	0.40
fall in saturation value	non-normal	7.29 (4-23.44)	5.67 (0-54)	0.10			duration of decelerations (final hour)	non-normal	76.24 (0-122)	60 (0-265)	0.23
velocity of desaturation	non-normal	2.39 (1-13.28)	1.8 (0-49)	0.13			change in FHR during deceleration (final hour)	normal	38.6 (19.20)	32.18 (15.24)	0.28
velocity of resaturation	non-normal	2.06 (1-16.78)	1.17 (0-20.5)	0.14			low variability during recording	non-normal	? Oz. 0 (0-1)	? Oz. 0 (0-1)	0.46
number of desaturations (final hour)	non-normal	6.5 (0-19)	1 (0-23)	0.003
no of desaturations/min (final hour)	non-normal	0.11 (0-0.32)	0.02 (0-0.38)	0.003			no. of early decelerations	non-normal	3 (0-47)	1 (0-25)	0.14
duration of desaturations (final hour) - median	non-normal	4 (0-5.5)	4 (0-6)	0.38			no. of early decelerations (final hour)	non-normal	0 (0-3)	1 (0-10)	0.41
duration of desaturations (final hour) - average	non-normal	4.59 (0-5.5)	4 (0-6)	0.24			no. of variable decelerations	non-normal	9 (0-76)	7 (0-42)	0.29
fall in saturation value (final hour)	non-normal	7.94 (0-26)	4 (0-54)	0.02			no. of variable decelerations (final hour)	non-normal	3.5 (0-22)	4 (0-17)	0.48
velocity of desaturation (final hour)	non-normal	2.31 (0-22)	1 (0-49)	0.03			no. of late decelerations	non-normal	0 (0-50)	0 (0-0)	0.07
velocity of resaturation (final hour)	non-normal	1.80 (0-20)	1 (0-20.5)	0.05			no. of late decelerations (final hour)	non-normal	0 (0-4)	0 (0-0)	0.07
							no. of prolonged decelerations	non-normal	2 (0-4)	1 (0-3)	0.04
							no. of prolonged decelerations (final hour)	non-normal	0.5 (0-3)	0 (0-2)	0.35
