# Supplementary material for: Near-infrared spectroscopy of the placenta for monitoring fetal oxygenation during labour
Source: PLoS One. 2020 Apr 16;15(4):e0231461. doi: 10.1371/journal.pone.0231461 (PMC7162483; doi:10.1371/journal.pone.0231461)
Supplement: S4 Data — (XLSX) [file pone.0231461.s004.xlsx]

## Sheet: Sheet1
Patient number	Duration of recording (min)	Final hour of labour	Prostin E2	Meconium stained amniotic fluid	Total no. of rises in saturation	No. rises in saturation/min	Duration of rises in saturation		Value change during saturation rise	No. of rises in saturation (final hour)	No. rises in saturation/min (final hour)	Duration of rises in saturation (final hour)		Value change during saturation rise (final hour)	Total no. of desaturations	No. desaturations/min	Duration of desaturations		Value change during desaturation	Velocity of desaturation	Velocity of resaturation	No. of desaturations (final hour)	No. desaturations/min (final hour)	Duration of desaturations (final hour)		Value change during desaturation (final hour)	Velocity of desaturations (final hour)	Velocity of resaturations (final hour)	Operative delivery (due to fetal distress)	pH (A) ≤ 7.20	pH (A)	BE (A) < -12	BE (A)	Apgar 1'	Apgar 1' < 7	Apgar 5'	FIGO	NICE	ACOG	Parer	Total no. of accelerations	No. accelerations/min	Duration of accelerations	Value change during acceleration	Total no. of decelerations	No. decelerations/min	Duration of decelerations	Value change during deceleration	No. of accelerations (final hour)
							(Median)	(Average)	(Average)			(Median)	(Average)	(Average)			(Median)	(Average)	(Average)	(Average) - negative value	(Average)			(Median)	(Average)	(Average)	(Average) - negative value	(Average)					negative value
1	395	16:30-17:30	0	0	12	0.03	5	4.92	6.75	0	0	0	0	0	18	0.05	5	4.83	7.39	4.11	4.94	2	0.03	5.5	5.6	6	3	1	1	/	/	/	/	9	0	9	2	2	2	3	47	0.12	52.45	27.55	11	0.03	54.60	41.18	11
2	192	13:30-14:20	0	0	0	0	0	0	0	0	0	0	0	0	0	0	0	0	0	0	0	0	0	0	0	0	0	0	0	0	7.34	0	-2.5	9	0	9	3	3	2	1	14	0.07	43.21	24.5	7	0.04	106.86	41.86	0
4	355	13:05-14:05	0	0	9	0.03	4	4.11	5.22	1	0.02	4	4.11	4	6	0.02	5	4.67	18.5	12	17.33	0	0	0	0	0	0	0	0	0	7.34	0	-4.1	10	0	10	2	1	2	1	5	0.01	56.6	19.2	28	0.08	58.79		1
5	97	12:00-13:00	0	0	7	0.07	4	4.29	6.29	1	0.02	5	5	4	21	0.22	5	5.14	5.76	2.17	2.12	16	0.27	5	5.25	5.38	2.03	1.97	0	1	7.19	0	-7.7	9	0	9	1	1	2	1	7	0.07	96.71	31	3	0.03	80	45.33	2
7	117	09:56-10:56	0	0	11	0.09	4	4.36	11.82	3	0.05	5	4.67	11	7	0.06	4	4.43	18.57	15.71	11.14	1	0.02	6	6	4	1	1	0	0	7.21	0	-6.7	9	0	9	2	3	2	1	5	0.04	122.6	45.6	17	0.15	91.0	38.82	2
8	338	16:53-17:53	0	1	10	0.03	4	4.2	15.3	3	0.05	4	4	34.33	10	0.03	4	4.4	17.1	10.4	8.4	8	0.13	4	4.25	19.5	11.63	7.75	0	1	7.18	0	-10.2	9	0	9	2	1	2	1	29	0.09	58.21	27.55	50	0.15	72.38	23.54	0
10	229	13:22-14:22	0	0	0	0	0	0	0	0	0	0	0	0	2	0.01	4	4	19.5	10.5	10	1	0.02	4	4	14	6	7	0	0	7.31	0	-2.2	9	0	9	2	3	2	2	34	0.15	43.18	26.74	6	0.03	80.83	66.50	3
12	95	15:35-16:35	1	0	1	0.01	4	4	4	1	0.02	4	4	4	0	0	0	0	0	0	0	0	0	0	0	0	0	0	0	0	7.28	0	-5	9	0	9	3	3	2	2	0	0	0	0	1	0.01	15	20	0
13	483	19:25-20:25	0	0	3	0.01	5	5	5.33	0	0	0	0	0	9	0.02	4	2	23.44	13.28	16.78	1	0.02	2	2	4	2	1	0	1	7.17	0	-9.2	8	0	9	2	3	2	2	52	0.11	47.27	26.58	91	0.19	64.12	35.34	1
14	204	19:32-20:32	0	1	2	0.01	5.5	5.5	4	0	0	0	0	0	2	0.01	4.5	4.5	4	2.5	2	0	0	0	0	0	0	0	1	1	7.20	0	-11	9	0	9	2	3	2	2	2	0.01	75	18	28	0.14	77.46	43.32	0
16	51	14:30-15:21	1	0	0	0	0	0	0	0	0	0	0	0	0	0	0	0	0	0	0	0	0	0	0	0	0	0	0	0	7.28	0	-2.7	9	0	9	1	1	1	1	3	0.06	36.67	23.33	0	0	0	0	3
17	146	14:14-15:14	0	0	4	0.03	5	4.75	4	0	0	0	0	0	3	0.02	4	4	5.67	3.67	4.33	1	0.02	4	4	7	4	4	0	0	7.37	0	-3	9	0	9	1	1	2	1	30	0.21	38.47	25.17	10	0.07	52.5	25.5	10
18	241	15:21-16:21	0	0	0	0	0	0	0	0	0	0	0	0	6	0.02	5	5.17	7	2.67	3.5	1	0.02	6	6	4	1	1	0	0	7.31	0	-1.8	9	0	9	1	1	2	1	32	0.13	47.75	24	3	0.01	46.47	29	3
19	138	13:09-14:09	0	0	1	0.01	4	4	15	0	0	0	0	0	9	0.07	5	4.78	11.22	5.11	4.67	7	0.12	4	4.71	8.14	4.29	3.86	0	/	/	/	/	9	0	9	1	1	2	1	8	0.06	40.63	16.25	3	0.02	56.67	30	4
20	198	11:37-12:37	0	0	13	0.07	5	5	5.54	3	0.05	4	4	6.33	15	0.08	4	4.53	7.33	2.27	1.47	7	0.12	4	4.43	10.14	2.86	1.88	1	1	7.13	0	-9.2	9	0	9	2	2	2	1	3	0.02	39.67	20	35	0.18	61.49	32.23	0
22	39	00:13-00:52	0	0	3	0.08	6	5.33	6	3	0.05	6	5.33	6	4	0.10	5.5	5.25	6.5	2.76	3.75	4	0.07	5.5	5.25	6.5	2.76	3.75	0	0	7.21	1	-12.1	9	0	9	1	1	2	1	9	0.23	39.67	25	3	0.08	33.33	30.33	9
23	58	06:02-07:00	0	0	0	0	0	0	0	0	0	0	0	0	0	0	0	0	0	0	0	0	0	0	0	0	0	0	0	0	7.26	0	-4	10	0	10	1	1	2	1	3	0.05	57.67	20.67	2	0.03	126.5	32.50	3
24	201	12:01-13:01	0	0	1	0	4	4	4	0	0	0	0	0	1	0	5	5	3	1	1	0	0	0	0	0	0	0	0	0	7.31	0	-3.7	9	0	9	2	3	2	1	23	0.11	85.35	29.39	39	0.19	69.72	32.62	7
25	127	14:55-15:55	0	0	5	0.04	5	5.2	4.4	5	0.08	5	5.2	4.4	2	0.02	6	6	4.5	1	1	1	0.02	6	6	5	1	1	0	0	7.32	0	-1.4	9	0	9	2	1	2	1	2	0.02	42.5	16.5	18	0.14	48.72	30.5	0
26	67	11:05-12:05	0	1	0	0	0	0	0	0	0	0	0	0	2	0.03	5.5	5.5	4.5	1	1	2	0.03	5.5	5.5	4.5	1	1	1	1	7.12	0	-10.2	9	0	9	2	3	2	1	17	0.25	66.65	31.41	9	0.13	74.44	18.11	17
27	283	18:03-19:03	0	0	5	0.02	5	4.6	4.6	3	0.05	4	4.33	4.67	0	0	0	0	0	0	0	0	0	0	0	0	0	0	0	0	7.28	0	-6	9	0	9	2	1	2	2	60	0.21	60.82	27.1	12	0.04	73.33	40.75	5
28	170	10:23-11:23	0	0	1	0.01	4	4	5	1	0.02	4	4	5	8	0.05	5	5.13	7.25	2.13	1.63	7	0.12	5	5	7.71	2.29	1.71	0	1	7.18	0	-9.9	9	0	9	1	1	2	1	51	0.3	51.92	24.86	8	0.05	69.36	29.13	17
29	173	15:07-16:07	0	0	1	0.01	4	4	7	0	0	0	0	0	5	0.03	5	5	12.4	7.4	5.6	0	0	0	0	0	0	0	0	0	7.24	0	-3.9	9	0	9	2	3	2	1	19	0.11	43.95	20.89	18	0.10	56.94	22.83	1
30	571	21:13-22:13	0	0	11	0.02	4	4.54	4.91	1	0.02	4	4	5	7	0.01	6	5.43	12.71	4.29	2.71	0	0	0	0	0	0	0	0	0	7.26	0	-2.9	9	0	9	3	3	2	1	115	0.20	49.55	30.56	60	0.11	52.95	27.70	8
31	321	21:50-22:50	0	0	21	0.07	5	5.14	5.57	11	0.18	5	5.09	6.73	9	0.03	5	4.67	7.11	1.89	1.22	6	0.1	5	4.67	8.17	2.33	1.33	0	1	7.18	0	-10.5	9	0	9	2	1	2	1	19	0.06	36.53	23.21	22	0.07	63.05	32.05	0
32	122	01:23-02:23	0	0	1	0.01	4	4	5	0	0	0	0	0	2	0.02	5	5	6.5	2	1	2	0.03	5	5	6.5	2	1	0	0	7.34	0	-8	9	0	9	2	1	2	1	21	0.17	46.43	22.33	10	0.08	57.3	18.4	11
33	9	16:00-16:09	0	0	1	0.11	5	5	6	1	0.02	5	5	6	2	0.22	5.5	5.5	54	49	20.5	2	0.03	5.5	5.5	54	49	20.5	0	0	7.26	0	-5.1	9	0	9	3	3	2	1	7	0.78	36.43	23.71	2	0.03	265	56.5	7
34	202	00:00-01:00	0	0	0	0	0	0	0	0	0	0	0	0	0	0	0	0	0	0	0	0	0	0	0	0	0	0	0	0	7.30	0	-4.4	9	0	9	1	1	2	1	44	0.22	50.95	30.32	6	0.03	32.5	36.67	11
35	345	14:30-15:30	0	0	0	0	0	0	0	0	0	0	0	0	6	0.02	5	5.17	16.5	5.33	6.5	1	0.02	5	5	7	4	3	1	0	7.27	0	-5.1	9	0	9	2	3	2	1	55	0.16	35.16	22.35	31	0.09	59.13	24	9
36	248	15:36-16:36	0	0	9	0.04	5	5	6.22	6	0.1	5	5	6.5	6	0.02	5	4.83	4.83	2.67	3.33	1	0.02	5	5	4	2	3	0	0	7.29	0	-7.2	9	0	9	1	1	2	1	40	0.16	81.68	23.78	15	0.06	43.33	31.13	13
37	223	14:22-15:22	0	0	5	0.02	5	5	4	0	0	0	0	0	1	0	6	6	4	1	2	0	0	0	0	0	0	0	0	0	7.30	0	-3.6	9	0	9	1	1	2	1	65	0.29	45.45	27.26	4	0.02	73.5	32	3
38	193	12:41-13:41	0	0	5	0.03	4	4.8	5.8	3	0.05	4	4.67	5.67	65	0.34	5	5.03	8.72	2.08	1.94	22	0.37	5	5	7.64	1.91	2.18	0	0	7.28	0	-9.4	9	0	9	3	3	2	2	22	0.11	58.18	25.14	4	0.02	26.25	16.75	6
39	21	14:42-15:03	0	0	0	0	0	0	0	0	0	0	0	0	0	0	0	0	0	0	0	0	0	0	0	0	0	0	0	0	7.35	0	-4.2	9	0	9	2	2	2	2	1	0.05	25	17	8	0.38	64.25	53.38	1
41	142	13:16-14:16	0	0	0	0	0	0	0	0	0	0	0	0	5	0.04	4	4.4	8.2	3.6	3.8	4	0.07	4	4.25	9	4.25	4.5	0	0	7.29	0	-5.4	9	0	9	2	1	2	1	27	0.19	105.48	32.81	9	0.06	40	32.67	7
42	152	16:58-17:58	0	0	0	0	0	0	0	0	0	0	0	0	0	0	0	0	0	0	0	0	0	0	0	0	0	0	0	0	7.26	0	-5.2	9	0	9	3	3	2	1	27	0.18	60.63	38.30	15	0.10	77.13	30.53	16
43	107	16:25-17:25	0	0	1	0.01	4	4	5	1	0.02	4	4	5	0	0	0	0	0	0	0	0	0	0	0	0	0	0	0	0	7.35	0	-2.6	9	0	9	2	1	2	1	26	0.24	40.04	27.23	16	0.15	45.75	27.88	10
44	143	19:01-20:01	0	0	15	0.10	4	4.27	10.93	13	0.22	4	4.31	10.23	37	0.26	5	4.65	11.46	3	2.76	19	0.32	4	4.58	15.37	4.37	4.05	1	1	7.03	1	-13.5	3	1	9	2	3	2	1	15	0.10	52.53	18.4	19	0.13	55.63	43	6
45	169	23:48-00:48	0	0	0	0	0	0	0	0	0	0	0	0	1	0.01	5	5	8	4	1	1	0.02	5	5	8	4	1	0	0	7.36	0	-3.6	9	0	9	1	1	2	1	17	0.10	37.76	18.94	7	0.04	61.43	29.43	7
46	261	16:23-17:23	0	0	14	0.05	4.5	4.57	15.36	2	0.03	4.5	4.5	5	0	0	0	0	0	0	0	0	0	0	0	0	0	0	0	0	7.47	0	-3.1	9	0	9	1	1	2	1	42	0.16	32.24	32.71	11	0.04	43.36	27.3	9
48	109	16:20-17:20	0	0	4	0.04	5.5	5.5	4.5	3	0.05	5	5.33	4.33	4	0.04	4.5	4.5	6.5	1.25	1	4	0.07	4.5	4.5	6.5	1.25	1	0	0	7.25	0	-5.6	9	0	9	1	1	2	1	20	0.18	65.35	25.55	7	0.06	71.57	24.71	9
49	228	23:38-00:38	0	0	2	0.01	4	4	11.5	2	0.03	4	4	11.5	29	0.13	4	4.24	8.55	4.17	3.41	23	0.38	4	4.17	9.65	4.96	4.04	0	0	7.29	0	-6.6	9	0	9	2	2	2	3	28	0.12	93.5	43.11	27	0.12	35.81	26.63	7
50	272	12:22-13:22	0	0	1	0	6	6	4	0	0	0	0	0	5	0.02	6	5.4	5.6	1.8	1.6	3	0.05	5	5	6.33	2.33	2	0	0	7.32	0	-9.3	9	0	9	2	3	2	2	79	0.29	73.23	32.58	24	0.09	50.29	43.67	11
51	29	19:50-20:19	0	1	0	0	0	0	0	0	0	0	0	0	6	0.21	6	5.83	6.5	1	1.17	6	0.1	6	5.83	6.5	1	1.17	0	0	7.35	0	0.1	9	0	9	1	1	1	1	13	0.45	40.08	23	2	0.07	45	15	13
52	315	16:32-17:32	0	0	0	0	0	0	0	0	0	0	0	0	0	0	0	0	0	0	0	0	0	0	0	0	0	0	0	/	/	/	/	8	0	9	2	3	2	1	45	0.14	47.58	21.29	27	0.09	70.11	29.59	0
53	251	12:15-13:15	0	0	2	0.01	4.5	4.5	4.5	1	0.02	5	5	5	9	0.04	5	5	16.33	12.78	11.56	5	0.08	4	4.6	26	22	20	1	1	7.00	1	-17.1	5	1	6	3	3	2	4	14	0.06	53.5	19.07	75	0.30	81.71	43.43	1
54	184	16:40-17:40	0	0	0	0	0	0	0	0	0	0	0	0	4	0.22	4	4.25	5.25	1.75	1	4	0.07	4	4.25	5.25	1.75	1	0	0	7.30	0	-4	0	0	9	2	3	2	1	34	0.18	53.68	22.5	12	0.07	108.58	37.92	4
[truncated: 16 more columns]
